# Supplementary material for: Mantle Modularity Underlies the Plasticity of the Molluscan Shell: Supporting Data From Cepaea nemoralis
Source: Front Genet. 2021 Feb 5;12:622400. doi: 10.3389/fgene.2021.622400 (PMC7894901; doi:10.3389/fgene.2021.622400)
Supplement: Supplementary file 1 [file Data_Sheet_1.xlsx]

## Sheet: Sheet1
Name	Direction	Sequence (5' to 3')	PCR product size
Cnem R37432841 (Gly-rich 2)	Forward	ACCGCAATCTACCACCAGAC	258
	Reverse	CACCACCGTAACCTCCAACT
Cnem R37432942 (Gly-rich 3)	Forward	CGGGTTATGAAGGGTTGTTG	520
	Reverse	TAGCACGTGAACGCATTAGC
Cnem R37577449 (peroxidase)	Forward	ACATGGATTCTGCGGTCTTC	1656
	Reverse	TCAGATCTGCGAACTGGTTG
Cnem R27075188 (novel)	Forward	GCCAGCCAAGAAGGTAACTG	1091
	Reverse	CGCATATTGACGCATATTGG
Cnem R27073283 (novel)	Forward	GGCCGTACTGTCGAAGAGAG	1183
	Reverse	AAAACGTTGAGCCATTCCAC
Cnem R27072766 (chitin binding Periotrophin-A)	Forward	GAAATTGAAACCTGGCTGGA	1351
	Reverse	TGTTTGGGCACACACTGATT
Cnem R27072837 (novel)	Forward	TGTAGCTACTTTGTTGGCGG	1228
	Reverse	GAGAAGTGTAGCAACTCGGC
