# Supplementary material for: Mantle Modularity Underlies the Plasticity of the Molluscan Shell: Supporting Data From Cepaea nemoralis
Source: Front Genet. 2021 Feb 5;12:622400. doi: 10.3389/fgene.2021.622400 (PMC7894901; doi:10.3389/fgene.2021.622400)
Supplement: Supplementary file 6 [file Data_Sheet_6.xlsx]

## Sheet: Sheet1
Contig name	Isotig name from Mann and Jackson (2014)	Top BLASTp hit against Swissprot	BLASTp e-value	Significant Pfam domains (Model; Accession; Description; e-value)	Similarity to L. stagnalis gene	Other features*	iBac abundance from Mann and Jackson (2014)	contig length	ORF length	Mantle zone of expression in C. nemoralis	Ortholog expression in L. stagnalis mantle
Cnem_R27072837	123	None	-	None	Lstag_sfc_27 (from Herlitze et al. 2018)	Gly 12.4%; Pro 20.7%; SS (SQG-AG)	0.2622	2379	213	5	5
Cnem_R27072766	821	Shell matrix protein	1e-09	CBM_14; PF01607.25; Chitin binding Peritrophin-A domain; 5.9e-11	Lstag_sfc_22 (from Herlitze et al. 2018)	Thr 14.9%; SS(TAA-YD)	0.0245	2182	727	5	5
Cnem_R27073283	1265	None	-	None	Gene model jg37438.t1	SS (GDS-TV)	0.044	1878	409	5	Not studied
Cnem_R27075188	7508	None	-	None	Lstag_sfc_20 (from Herlitze et al. 2018)	SS (SQA-TD)	0.0644	1827	241	5	4
Cnem_Gly-rich-2	N/A	None	-	None	Lstag_sfc_6, Lstag_sfc, 7 and Lstag_sfc_8 (from Herlitze et al. 2018)***	Gly 54.1%; Tyr 13.1%; SS (VQG-GG)	N/A	339**	81	2+3	3
Cnem_Gly-rich-3 (Cnem_R37432942)	N/A	None	-	None	Lstag_sfc_6, Lstag_sfc, 7 and Lstag_sfc_8 (from Herlitze et al. 2018)***	Gly 51.3%; Tyr 19.2; Leu 10.3%; SS (AEA-IV)	N/A	697	98	1	3
Cnem_R37577449	N/A	Chorion peroxidase [Q7QH73]	2e-78	An_peroxidase; PF03098.16; Animal haem peroxidase; 6.8e-134	Lstag_sfc_5 (from Herlitze et al. 2018)	SS (GQC-Vy)	N/A	2200	628	1	1+2
* SS = signal sequence (cleavage site)
** This sequence is likely incomplete as there is no stop codon to the ORF
*** While these L. stagnalis proteins share high sequence similarity, the high glycine content makes it difficult to assign true homology.
